# Supplementary material for: Mutualistic Interactions between Dinoflagellates and Pigmented Bacteria Mitigate Environmental Stress
Source: Microbiol Spectr. 2023 Jan 18;11(1):e02464-22. doi: 10.1128/spectrum.02464-22 (PMC9927270; doi:10.1128/spectrum.02464-22)
Supplement: Supplemental file 2 — Tables S1 and S2. Download spectrum.02464-22-s0002.xlsx, XLSX file, 0.01 MB [file spectrum.02464-22-s0002.xlsx]

## Sheet: Table S1
Table S1 Summary of 16S rRNA amplicon sequencing and quality trimming
Sample Name	Sample details	Raw reads number	Trimmed reads number
NIES-4077-1	NIES-4077	67885	51362
NIES-4077-2	NIES-4077	62572	48212
NIES-4077-3	NIES-4077	54565	42467
Abx-4077-1	Abx-4077	52956	40176
Abx-4077-2	Abx-4077	52234	41310
Abx-4077-3	Abx-4077	47327	37436
CCMP2466-1	CCMP2466	86899	69406
CCMP2466-2	CCMP2466	63826	51092
CCMP2466-3	CCMP2466	68294	54078
Abx-2466-1	Abx-2466	58886	46071
Abx-2466-2	Abx-2466	68160	53525
Abx-2466-3	Abx-2466	59137	46747
SGF-1	SGF	56291	46770
SGF-2	SGF	56157	44970
SGF-3	SGF	57008	45260
	Average	60813.1	47925.5
	Total	912197	718882

## Sheet: Table S2
Table S2 Bacterial community composition (relative abundance %) of microalgal cultures before and after antibiotics treatment
	NIES-4077-1	NIES-4077-2	NIES-4077-3	Abx-4077-1	Abx-4077-2	Abx-4077-3	CCMP2466-1	CCMP2466-2	CCMP2466-3	Abx-2466-1	Abx-2466-2	Abx-2466-3	SGF-1	SGF-2	SGF-3
Maribacter	0.0125	0.0127	0.0116	1	1	1	0.0113	0.008	0.0109	0.0621	0.0607	0.0541	0	0	0
Muricauda	0.0678	0.081	0.068	0	0	0	0.1968	0.2539	0.2396	0.3239	0.2761	0.3145	0	0	0
Marinobacter	0.6623	0.6461	0.654	0	0	0	0.0189	0.1812	0.2046	0	0	0	0	0	0
Roseivirga	0	0	0	0	0	0	0	0	0	0	0	0	0.8847	0.9326	0.9267
Balneola	0	0	0	0	0	0	0.1286	0.0881	0.0759	0.1228	0.1007	0.1134	0	0	0
Polymorphum	0.0192	0.0219	0.0208	0	0	0	0.0805	0.0063	0.0057	0.081	0.1043	0.1026	0	0	0
Nitratireductor	0	0	0	0	0	0	0	0.0002	0.0005	0.026	0.0335	0.0247	0	0	0
Oceanicaulis	0.0186	0.019	0.0171	0	0	0	0.0067	0.0017	0.0046	0	0	0	0	0	0
Plesiocystis	0	0	0	0	0	0	0.0481	0.0132	0.0211	0	0	0	0	0	0
Anaerospora	0	0	0	0	0	0	0.0909	0.0094	0.0145	0	0	0	0	0	0
HTCC2089	0	0	0	0	0	0	0	0.0275	0.031	0.0764	0.0756	0.0632	0	0	0
Hyphomonadaceae	0.0222	0.0222	0.0215	0	0	0	0	0	0	0	0	0	0	0	0
Flammeovirgaceae	0	0	0	0	0	0	0.0432	0.0615	0.0587	0	0	0	0.1108	0.0664	0.0722
Rhodobacteraceae	0	0	0	0	0	0	0.0845	0.1023	0.082	0	0	0	0	0	0
Phyllobacteriaceae	0.0643	0.0584	0.0651	0	0	0	0.0056	0.0025	0.0024	0	0	0	0	0	0
Rhodospirillaceae	0.0218	0.0244	0.0219	0	0	0	0	0	0.0001	0	0	0	0	0	0
Rhizobiales	0.0715	0.0796	0.0778	0	0	0	0.1665	0.0485	0.0578	0.014	0.0189	0.0145	0	0	0
Alphaproteobacteria	0.0374	0.0327	0.0398	0	0	0	0.0578	0.0934	0.0818	0.2892	0.3266	0.3098	0	0	0
Other	0.0023	0.0021	0.0024	0	0	0	0.0607	0.1023	0.1088	0.0046	0.0037	0.0032	0.0045	0.001	0.0011
Bacterial taxa with >0.5% relative abundance present in all three biological replicates in at least one microalgal culture were adopted.
